# Supplementary material for: Research and experimental verification of the molecular mechanism of berberine in improving premature ovarian failure based on network pharmacology
Source: Bioengineered. 2022 Apr 14;13(4):9885–900. doi: 10.1080/21655979.2022.2062104 (PMC9161839; doi:10.1080/21655979.2022.2062104)
Supplement: Supplemental Material [file KBIE_A_2062104_SM4760.zip]

Archive with 3 entries (2 files):
- Supplemental material/Figure S1.pdf
- Supplemental material/Figure S2.pdf
- Supplemental material/
